# Supplementary material for: Computational Study of Methane C–H Activation by Main Group and Mixed Main Group–Transition Metal Complexes
Source: Molecules. 2020 Jun 17;25(12):2794. doi: 10.3390/molecules25122794 (PMC7355694; doi:10.3390/molecules25122794)
Supplement: Supplementary file 1 [file molecules-25-02794-s001.zip]

Archive with 1 entries (1 files):
- molecules-831342-supplementary.pdf
